# Supplementary material for: Prevalence and predictors of adequate treatment of overt hypothyroidism – a population-based study
Source: EXCLI J. 2022 Jan 6;21:104–16. doi: 10.17179/excli2021-4291 (PMC8822305; doi:10.17179/excli2021-4291)
Supplement: Supplementary data [file EXCLI-21-104-s-001.xlsx]

## Sheet: supplementary data
Supplementary Table 1: All subjects with their thyroid function tests (TFTs) performed during the study
Gender	Age at	1	2	3	6	9	12	2	3	4	5	10	Months	End study
	diagnosis	month	months	months	months	months	months	years	years	years	years	years	before	status
		[½-1½[	[1½-2½[	[2½-4½[	[4½-7½[	[7½-10½[	[10½-18[	[1½-2½[	[2½-3½[	[3½-4½[	[4½-6[	[9-11[	euthyroid
Woman	0	Euthyroid	No TFT	No TFT	No TFT	No TFT	Sub hypo	Euthyroid	Euthyroid	Sub hypo	Euthyroid	Euthyroid	0.7	Alive
Woman	8.9	No TFT	No TFT	No TFT	No TFT	No TFT	No TFT	Sub tox	Euthyroid	Sub hypo	Sub hypo	Euthyroid	37.8	Alive
Woman	11.8	No TFT	Sub hypo	No TFT	No TFT	No TFT	No TFT	No TFT	Euthyroid	Sub hypo	Euthyroid	No TFT	38.3	Alive
Woman	13.6	No TFT	No TFT	Sub hypo	No TFT	Euthyroid	Sub hypo	Euthyroid	Sub tox	Euthyroid	Euthyroid	Euthyroid	9.2	Alive
Woman	14	No TFT	No TFT	No TFT	Euthyroid	No TFT	No TFT	No TFT	Euthyroid	Euthyroid	Euthyroid	Euthyroid	7.3	Alive
Woman	18.2	Sub hypo	Sub hypo	Sub hypo	Sub hypo	Sub hypo	Euthyroid	Euthyroid	Sub hypo	No TFT	Sub hypo	Euthyroid	11.8	Alive
Woman	19.3	No TFT	No TFT	No TFT	No TFT	Sub tox	Sub tox	No TFT	No TFT	No TFT	No TFT	No TFT	Never	Alive
Woman	19.6	Sub hypo	Sub hypo	Euthyroid	Euthyroid	Euthyroid	Euthyroid	Euthyroid	Euthyroid	Euthyroid	Euthyroid	Sub tox	3.3	Alive
Woman	23.2	Sub hypo	Sub hypo	Sub hypo	Sub hypo	Sub hypo	Sub hypo	Euthyroid	Euthyroid	Sub hypo	Sub hypo	Sub hypo	24.7	Alive
Woman	23.4	No TFT	Sub hypo	Sub hypo	No TFT	No TFT	No TFT	No TFT	Sub hypo	Sub hypo	Sub hypo	Sub hypo	Never	Alive
Woman	24.8	Sub hypo	Euthyroid	Sub hypo	Sub hypo	Sub hypo	Euthyroid	Euthyroid	Euthyroid	Euthyroid	Sub hypo	Euthyroid	1.7	Alive
Woman	24.9	Euthyroid	Euthyroid	Euthyroid	No TFT	Euthyroid	Euthyroid	Euthyroid	Euthyroid	Euthyroid	Euthyroid	Sub hypo	1.4	Alive
Woman	26.3	Sub hypo	Sub hypo	Euthyroid	No TFT	Euthyroid	No TFT	Euthyroid	No TFT	No TFT	No TFT	No TFT	2.6	Alive
Woman	26.8	Sub hypo	Sub hypo	Sub hypo	Sub hypo	Sub tox	No TFT	No TFT	No TFT	No TFT	No TFT	No TFT	Never	Alive
Woman	27.3	Sub hypo	Sub hypo	Euthyroid	Euthyroid	Euthyroid	Euthyroid	No TFT	No TFT	No TFT	Euthyroid	No TFT	3.8	Alive
Woman	27.5	Sub hypo	Sub hypo	Euthyroid	Euthyroid	Euthyroid	Euthyroid	Euthyroid	Euthyroid	No TFT	Euthyroid	No TFT	3.9	Alive
Woman	27.7	Sub hypo	Sub hypo	Sub hypo	Euthyroid	Euthyroid	Euthyroid	Euthyroid	Euthyroid	Euthyroid	Euthyroid	No TFT	5.8	Alive
Woman	28.3	Sub hypo	No TFT	Sub hypo	Euthyroid	Sub hypo	Euthyroid	Euthyroid	Euthyroid	Euthyroid	Euthyroid	Euthyroid	5.1	Alive
Woman	28.4	Sub hypo	Sub hypo	Sub hypo	Euthyroid	Euthyroid	Euthyroid	Euthyroid	Sub tox	Euthyroid	Euthyroid	Sub hypo	5.7	Alive
Woman	28.4	Sub hypo	Sub hypo	Euthyroid	Euthyroid	Sub hypo	Sub hypo	Sub hypo	Euthyroid	Euthyroid	Euthyroid	Sub hypo	2.8	Alive
Woman	28.5	Sub hypo	No TFT	Sub hypo	Sub hypo	No TFT	Euthyroid	Sub hypo	Sub hypo	Euthyroid	Euthyroid	Euthyroid	11.5	Alive
Woman	28.9	Sub hypo	Euthyroid	Euthyroid	No TFT	No TFT	Euthyroid	Euthyroid	Euthyroid	No TFT	No TFT	No TFT	2.3	Alive
Woman	30.2	Sub hypo	Euthyroid	Euthyroid	Euthyroid	Euthyroid	No TFT	Euthyroid	Sub hypo	Euthyroid	Euthyroid	Euthyroid	1.8	Alive
Woman	30.5	No TFT	No TFT	Sub hypo	No TFT	No TFT	No TFT	No TFT	No TFT	No TFT	No TFT	No TFT	Never	Survival unknown
Woman	30.5	Sub hypo	Euthyroid	Euthyroid	No TFT	Euthyroid	No TFT	Euthyroid	Sub tox	No TFT	Sub tox	Sub hypo	2.1	Alive
Woman	30.6	Sub hypo	Euthyroid	No TFT	No TFT	No TFT	No TFT	No TFT	No TFT	No TFT	Sub hypo	Euthyroid	2.4	Alive
Woman	30.7	Euthyroid	No TFT	No TFT	No TFT	Euthyroid	Euthyroid	Euthyroid	Euthyroid	No TFT	Euthyroid	Sub hypo	1.1	Alive
Woman	30.9	No TFT	Overt tox	Sub tox	Euthyroid	Euthyroid	Euthyroid	Euthyroid	Euthyroid	Euthyroid	Euthyroid	Euthyroid	5.6	Alive
Woman	31	Sub hypo	Sub hypo	Euthyroid	Euthyroid	Euthyroid	Sub hypo	Sub hypo	Sub hypo	Euthyroid	Euthyroid	Euthyroid	3.7	Alive
Woman	31.6	Sub hypo	No TFT	Euthyroid	Euthyroid	Euthyroid	Euthyroid	Sub hypo	Euthyroid	Euthyroid	Sub hypo	Euthyroid	4.4	Alive
Woman	31.6	No TFT	No TFT	No TFT	Euthyroid	No TFT	No TFT	No TFT	No TFT	No TFT	No TFT	No TFT	7.2	Alive
Woman	31.9	Sub hypo	Sub hypo	Euthyroid	Overt tox	Sub tox	Sub tox	Euthyroid	Euthyroid	Euthyroid	No TFT	No TFT	2.9	Alive
Woman	32.2	Sub hypo	Sub hypo	Euthyroid	No TFT	Euthyroid	Sub hypo	Euthyroid	Euthyroid	Euthyroid	Euthyroid	Euthyroid	3.7	Alive
Woman	32.7	No TFT	Sub hypo	Sub hypo	Sub hypo	Sub hypo	Sub hypo	Sub tox	Euthyroid	Euthyroid	Sub tox	No TFT	37.6	Alive
Woman	33	Sub hypo	Sub hypo	Sub hypo	Sub hypo	Euthyroid	Euthyroid	Euthyroid	Euthyroid	Euthyroid	Euthyroid	Euthyroid	9.3	Alive
Woman	33	No TFT	Sub hypo	Sub hypo	Euthyroid	Euthyroid	Euthyroid	Euthyroid	Euthyroid	Euthyroid	Euthyroid	Euthyroid	6.5	Alive
Woman	33.2	Sub hypo	Sub hypo	Euthyroid	Euthyroid	No TFT	Euthyroid	Euthyroid	Euthyroid	Euthyroid	Sub tox	Euthyroid	3.3	Alive
Woman	33.6	Sub hypo	Euthyroid	Euthyroid	Euthyroid	Euthyroid	Euthyroid	Euthyroid	Euthyroid	Euthyroid	Euthyroid	Euthyroid	1.7	Alive
Woman	35	Sub hypo	Euthyroid	Sub hypo	Euthyroid	Euthyroid	Euthyroid	Euthyroid	Euthyroid	Euthyroid	Euthyroid	No TFT	2	Alive
Woman	35.2	Sub hypo	Sub hypo	Sub hypo	Sub hypo	Sub hypo	Euthyroid	Euthyroid	Overt tox	Euthyroid	Overt tox	Euthyroid	12.3	Alive
Woman	35.6	Sub hypo	No TFT	Sub hypo	No TFT	No TFT	No TFT	No TFT	No TFT	No TFT	No TFT	No TFT	Never	Survival unknown
Woman	36.1	Sub hypo	Sub hypo	Euthyroid	Sub tox	No TFT	Sub tox	Sub tox	Sub tox	Sub tox	Sub tox	Sub tox	3	Alive
Woman	36.1	No TFT	Sub hypo	Sub hypo	Sub hypo	Overt tox	No TFT	Euthyroid	Euthyroid	Sub hypo	Euthyroid	Sub tox	23.3	Alive
Woman	37.6	Sub hypo	Sub hypo	Sub hypo	Sub hypo	Sub hypo	Sub hypo	Euthyroid	Euthyroid	Euthyroid	Sub tox	No TFT	22.4	Alive
Woman	37.7	No TFT	No TFT	Euthyroid	No TFT	Euthyroid	No TFT	Euthyroid	Sub hypo	Euthyroid	Euthyroid	Euthyroid	4.2	Alive
Woman	37.9	No TFT	Sub hypo	Euthyroid	Euthyroid	Sub tox	No TFT	No TFT	No TFT	No TFT	No TFT	No TFT	3	Alive
Woman	38.4	Sub hypo	Sub hypo	Sub hypo	Sub hypo	Euthyroid	Sub hypo	Overt tox	Euthyroid	Euthyroid	Euthyroid	Euthyroid	9.4	Alive
Woman	38.8	Sub hypo	Sub hypo	Sub hypo	Euthyroid	Euthyroid	Sub hypo	Euthyroid	Euthyroid	Euthyroid	Euthyroid	Euthyroid	6	Alive
Woman	38.9	Euthyroid	No TFT	Euthyroid	Euthyroid	Euthyroid	Euthyroid	No TFT	Euthyroid	Euthyroid	Euthyroid	Euthyroid	1	Alive
Woman	38.9	No TFT	Euthyroid	Sub hypo	Sub hypo	Euthyroid	Sub hypo	Euthyroid	Euthyroid	Euthyroid	Euthyroid	Euthyroid	2.2	Alive
Woman	39.2	Sub hypo	Sub hypo	Sub hypo	Sub hypo	Sub hypo	Euthyroid	Euthyroid	Euthyroid	Sub hypo	Euthyroid	No TFT	10.8	Alive
Woman	39.9	No TFT	Sub hypo	Sub hypo	Sub hypo	Sub hypo	Sub hypo	Euthyroid	Euthyroid	Euthyroid	Euthyroid	Euthyroid	22.9	Alive
Woman	41.6	Sub hypo	Sub hypo	Sub hypo	Euthyroid	Sub hypo	Euthyroid	Overt tox	Euthyroid	Euthyroid	Euthyroid	Euthyroid	6	Alive
Woman	41.8	Sub hypo	Sub hypo	Euthyroid	Euthyroid	Euthyroid	Euthyroid	Euthyroid	Euthyroid	Euthyroid	Euthyroid	No TFT	3.3	Alive
Woman	42.3	No TFT	Sub hypo	Sub hypo	Sub hypo	Sub hypo	Sub hypo	Sub hypo	Euthyroid	Euthyroid	Euthyroid	Euthyroid	35.2	Alive
Woman	42.5	Sub hypo	Euthyroid	Sub hypo	Euthyroid	Euthyroid	Euthyroid	Euthyroid	Euthyroid	Sub hypo	Sub hypo	Euthyroid	1.8	Alive
Woman	42.8	Sub hypo	No TFT	Sub hypo	Sub hypo	Sub hypo	Sub hypo	Euthyroid	Euthyroid	Euthyroid	Sub hypo	Euthyroid	21.9	Alive
Woman	42.9	Sub hypo	Euthyroid	Sub hypo	Euthyroid	Euthyroid	Sub hypo	Sub hypo	Sub hypo	Sub hypo	Sub hypo	No TFT	2.4	Alive
Woman	42.9	No TFT	No TFT	No TFT	Sub hypo	No TFT	No TFT	No TFT	No TFT	No TFT	No TFT	Sub hypo	Never	Alive
Woman	44.1	Sub hypo	Sub tox	Sub tox	Sub tox	Sub tox	Sub tox	Sub tox	Sub tox	Sub tox	Sub tox	Euthyroid	117.9	Alive
Woman	44.7	Sub hypo	No TFT	Sub hypo	Sub hypo	No TFT	Sub hypo	Sub hypo	Euthyroid	Sub hypo	Sub hypo	Sub tox	34.8	Alive
Woman	44.9	Sub hypo	Sub hypo	Sub hypo	Euthyroid	Euthyroid	Sub hypo	Euthyroid	Sub hypo	Euthyroid	Euthyroid	No TFT	6.3	Alive
Woman	45	Sub hypo	Sub hypo	Sub hypo	Sub hypo	Sub hypo	Sub hypo	Sub hypo	Sub hypo	Sub hypo	Euthyroid	Euthyroid	60.7	Alive
Woman	45.1	Sub hypo	Sub hypo	Sub hypo	Sub hypo	Sub hypo	Sub hypo	Sub hypo	Sub hypo	No TFT	Sub hypo	No TFT	Never	Alive
Woman	45.7	Sub hypo	Sub hypo	Sub hypo	Sub tox	Overt tox	Euthyroid	Euthyroid	Euthyroid	Sub hypo	Euthyroid	Euthyroid	11.2	Alive
Woman	45.7	Sub hypo	Sub hypo	Sub hypo	Sub hypo	Euthyroid	Euthyroid	Sub tox	Sub tox	Sub tox	Overt tox	No TFT	9.5	Alive
Woman	46	Euthyroid	Sub tox	Sub tox	No TFT	Overt tox	Sub tox	Sub tox	Sub tox	Sub tox	Sub tox	Sub tox	0.9	Alive
Woman	46.3	Sub hypo	Sub hypo	Sub hypo	Euthyroid	Euthyroid	Euthyroid	Euthyroid	Euthyroid	Euthyroid	Euthyroid	Euthyroid	6.7	Alive
Woman	46.8	Sub hypo	Sub hypo	Sub hypo	Sub tox	Euthyroid	Sub tox	Sub tox	Sub tox	Sub tox	Sub tox	Euthyroid	8.8	Alive
Woman	46.9	Sub hypo	Euthyroid	Euthyroid	No TFT	Euthyroid	No TFT	No TFT	Euthyroid	Euthyroid	No TFT	No TFT	2.4	Alive
Woman	47.2	Sub hypo	Sub hypo	Euthyroid	Euthyroid	Euthyroid	Euthyroid	Euthyroid	Euthyroid	Euthyroid	Euthyroid	No TFT	3.7	Alive
Woman	48.2	Sub hypo	No TFT	Euthyroid	No TFT	No TFT	Euthyroid	Euthyroid	Sub hypo	No TFT	Sub hypo	Euthyroid	3.5	Alive
Woman	48.9	No TFT	No TFT	Sub hypo	Euthyroid	Euthyroid	Sub hypo	Euthyroid	Sub tox	Overt tox	Sub tox	Euthyroid	7	Alive
Woman	49.4	Sub hypo	Sub hypo	Sub hypo	Euthyroid	Euthyroid	Sub hypo	Euthyroid	Euthyroid	Euthyroid	Euthyroid	Euthyroid	5.8	Alive
Woman	49.5	Sub hypo	Sub hypo	Sub hypo	Euthyroid	Euthyroid	Euthyroid	Overt tox	Sub tox	Sub tox	Euthyroid	Euthyroid	4.9	Alive
Woman	49.6	Sub hypo	Sub hypo	Sub hypo	Sub hypo	Euthyroid	No TFT	Euthyroid	No TFT	Sub hypo	Euthyroid	Euthyroid	9.3	Alive
Woman	49.7	No TFT	No TFT	Euthyroid	Euthyroid	No TFT	Euthyroid	Sub hypo	Sub hypo	Euthyroid	Euthyroid	Euthyroid	2.6	Alive
Woman	49.9	Sub hypo	Sub hypo	Sub hypo	Euthyroid	Euthyroid	Euthyroid	Sub tox	Sub tox	Sub tox	Sub tox	Euthyroid	5.8	Alive
Woman	50.8	Sub hypo	Sub hypo	Sub hypo	Euthyroid	Sub hypo	Sub hypo	Overt tox	Euthyroid	Euthyroid	Euthyroid	Sub hypo	5.9	Alive
Woman	51	No TFT	Sub hypo	Sub tox	Sub hypo	Sub hypo	Sub hypo	Sub hypo	Euthyroid	Euthyroid	Euthyroid	Euthyroid	36.8	Alive
Woman	51.3	Sub hypo	No TFT	Sub hypo	Sub hypo	Euthyroid	Sub hypo	Sub hypo	Sub hypo	Sub hypo	Sub hypo	No TFT	10	Alive
Woman	51.4	Sub hypo	Sub hypo	Sub hypo	Euthyroid	Euthyroid	Euthyroid	Euthyroid	Euthyroid	Euthyroid	Sub tox	No TFT	5.8	Alive
Woman	51.4	Sub hypo	Sub hypo	Sub hypo	Sub hypo	Sub hypo	No TFT	Sub hypo	No TFT	No TFT	Sub hypo	No TFT	Never	Alive
Woman	51.7	Sub hypo	Sub hypo	No TFT	Sub hypo	No TFT	No TFT	No TFT	No TFT	Euthyroid	No TFT	No TFT	46.7	Alive
Woman	51.8	Sub hypo	Sub hypo	Sub hypo	Sub hypo	Sub hypo	Euthyroid	Euthyroid	Sub tox	Euthyroid	Euthyroid	Euthyroid	13.3	Alive
Woman	51.8	Sub hypo	Sub hypo	Sub hypo	Overt tox	Overt tox	Sub tox	Euthyroid	Euthyroid	Euthyroid	Euthyroid	Euthyroid	24.5	Alive
Woman	52.2	Sub hypo	Euthyroid	Euthyroid	Euthyroid	No TFT	Euthyroid	Sub tox	Sub tox	Euthyroid	Euthyroid	Euthyroid	1.8	Alive
Woman	52.3	Sub hypo	Sub hypo	Euthyroid	Sub tox	Euthyroid	Euthyroid	Euthyroid	Euthyroid	No TFT	No TFT	Sub tox	3.3	Alive
Woman	52.4	Sub hypo	Sub hypo	Sub hypo	Sub hypo	Sub hypo	Euthyroid	Euthyroid	Euthyroid	No TFT	No TFT	Sub hypo	12.1	Alive
Woman	52.6	Euthyroid	Euthyroid	Euthyroid	Euthyroid	Euthyroid	Euthyroid	Euthyroid	Euthyroid	Euthyroid	Sub hypo	Euthyroid	1.4	Alive
Woman	53	Sub hypo	Sub hypo	Sub hypo	Sub hypo	Sub hypo	Euthyroid	Euthyroid	Euthyroid	Overt tox	Overt tox	Euthyroid	12	Alive
Woman	53	Sub hypo	No TFT	Sub hypo	Sub tox	No TFT	Overt tox	Sub tox	Sub tox	Euthyroid	Sub tox	Overt tox	51.6	Alive
Woman	53	Sub hypo	Sub hypo	Sub hypo	Sub hypo	Sub hypo	Sub hypo	Sub hypo	Sub hypo	Sub hypo	Euthyroid	Euthyroid	57.7	Alive
Woman	53.7	Sub hypo	Sub hypo	Sub hypo	Sub hypo	Sub hypo	Euthyroid	Euthyroid	Sub hypo	Sub hypo	Sub hypo	Sub tox	11.6	Alive
Woman	53.9	Sub hypo	Sub hypo	Euthyroid	Euthyroid	Sub hypo	Euthyroid	Euthyroid	Sub hypo	Sub hypo	Euthyroid	No TFT	3.5	Alive
Woman	53.9	Sub hypo	Sub hypo	Sub hypo	Sub hypo	Sub hypo	Euthyroid	Euthyroid	Sub tox	Euthyroid	No TFT	Sub hypo	12.4	Alive
Woman	54.1	Sub hypo	Sub hypo	Sub hypo	Sub hypo	Euthyroid	Euthyroid	Euthyroid	Euthyroid	Euthyroid	Euthyroid	Euthyroid	9.5	Alive
Woman	54.4	Sub hypo	Euthyroid	Sub hypo	Overt tox	Sub tox	Sub tox	Overt tox	Sub hypo	Euthyroid	Euthyroid	Euthyroid	2.2	Alive
Woman	54.4	Sub hypo	No TFT	Euthyroid	No TFT	Euthyroid	No TFT	No TFT	No TFT	No TFT	No TFT	No TFT	4.5	Survival unknown
Woman	54.7	No TFT	Sub hypo	Sub hypo	Euthyroid	No TFT	Sub tox	Euthyroid	Euthyroid	Euthyroid	Euthyroid	Euthyroid	7.3	Alive
Woman	54.8	Sub hypo	Sub hypo	Sub hypo	Sub hypo	No TFT	Sub hypo	Euthyroid	Euthyroid	Euthyroid	Euthyroid	Euthyroid	24.2	Alive
Woman	55.1	Sub hypo	Euthyroid	Sub hypo	Euthyroid	Euthyroid	Euthyroid	Euthyroid	Euthyroid	No TFT	Euthyroid	Euthyroid	1.9	Alive
Woman	55.2	No TFT	No TFT	Sub hypo	No TFT	Euthyroid	Sub hypo	Sub hypo	Sub hypo	Sub hypo	Euthyroid	Sub tox	9.9	Alive
Woman	55.3	No TFT	Euthyroid	Euthyroid	Euthyroid	Euthyroid	Euthyroid	Sub hypo	Euthyroid	Euthyroid	Euthyroid	No TFT	1.8	Alive
Woman	55.4	Sub hypo	Sub hypo	Sub hypo	Euthyroid	Sub hypo	Euthyroid	Euthyroid	Euthyroid	Euthyroid	Euthyroid	Euthyroid	7.4	Alive
Woman	55.6	Sub hypo	Sub hypo	Sub hypo	Sub hypo	No TFT	Sub hypo	Euthyroid	Euthyroid	Euthyroid	Sub hypo	Sub hypo	23.7	Alive
Woman	56.1	Sub hypo	No TFT	Euthyroid	Euthyroid	No TFT	Euthyroid	Euthyroid	Sub tox	Euthyroid	No TFT	No TFT	4.2	Survival unknown
Woman	56.1	No TFT	Sub hypo	Sub hypo	Euthyroid	Euthyroid	Euthyroid	Euthyroid	Euthyroid	Euthyroid	Sub hypo	Euthyroid	5.6	Alive
Woman	56.2	No TFT	Sub hypo	Sub hypo	Sub hypo	Euthyroid	Euthyroid	Euthyroid	Euthyroid	Sub hypo	No TFT	No TFT	9.6	Survival unknown
Woman	56.2	No TFT	No TFT	No TFT	No TFT	No TFT	No TFT	No TFT	No TFT	No TFT	No TFT	No TFT	Never	Dead 1998
Woman	56.2	No TFT	Sub hypo	Sub tox	No TFT	Euthyroid	No TFT	No TFT	Euthyroid	Sub tox	Sub tox	Sub tox	9.3	Alive
Woman	56.3	Sub hypo	Sub hypo	Sub hypo	Sub hypo	Sub hypo	Euthyroid	Euthyroid	Euthyroid	Euthyroid	Euthyroid	Sub hypo	11.1	Alive
Woman	56.5	Sub hypo	Sub hypo	Euthyroid	No TFT	Euthyroid	Euthyroid	Euthyroid	Euthyroid	Euthyroid	Euthyroid	No TFT	4.3	Alive
Woman	56.5	Sub hypo	Sub hypo	Sub hypo	Euthyroid	Euthyroid	Euthyroid	Euthyroid	Sub tox	Sub tox	Sub tox	Sub tox	6.6	Alive
Woman	56.8	Sub hypo	Sub hypo	Sub hypo	Sub hypo	Euthyroid	Euthyroid	Euthyroid	Euthyroid	Sub hypo	Euthyroid	Euthyroid	9.6	Alive
Woman	56.8	Sub hypo	Sub hypo	Sub hypo	Euthyroid	Euthyroid	Euthyroid	Euthyroid	Euthyroid	Euthyroid	Euthyroid	Euthyroid	6.5	Alive
Woman	56.9	No TFT	No TFT	No TFT	Sub hypo	Sub hypo	No TFT	No TFT	No TFT	Euthyroid	No TFT	No TFT	42.7	Alive
Woman	57.1	Sub hypo	Sub hypo	Sub hypo	Sub hypo	Euthyroid	Euthyroid	No TFT	No TFT	No TFT	No TFT	No TFT	8.9	Survival unknown
Woman	57.1	Sub hypo	No TFT	No TFT	Sub hypo	Sub hypo	Sub tox	Euthyroid	Sub tox	Euthyroid	Euthyroid	No TFT	23.3	Alive
Woman	57.4	Euthyroid	Euthyroid	Sub tox	No TFT	No TFT	Overt tox	Overt tox	Euthyroid	No TFT	No TFT	No TFT	1.3	Survival unknown
Woman	57.6	Sub hypo	No TFT	Sub hypo	Sub hypo	Sub hypo	Sub hypo	Sub hypo	Euthyroid	Euthyroid	Sub hypo	No TFT	36.5	Alive
Woman	57.7	Sub hypo	No TFT	No TFT	Sub hypo	Sub hypo	Euthyroid	Sub hypo	Sub hypo	Sub hypo	Sub hypo	Euthyroid	13.3	Alive
Woman	58	No TFT	Euthyroid	No TFT	Euthyroid	No TFT	No TFT	Euthyroid	No TFT	No TFT	Euthyroid	Sub tox	1.7	Alive
Woman	58	Sub hypo	No TFT	No TFT	Sub hypo	Sub hypo	Sub hypo	Sub hypo	Euthyroid	Euthyroid	Euthyroid	Overt tox	37	Alive
Woman	58.1	No TFT	No TFT	Sub hypo	Sub hypo	Sub hypo	Sub hypo	Sub hypo	Sub hypo	Sub hypo	Sub hypo	Sub tox	.	Alive
Woman	58.1	Sub hypo	Sub hypo	Sub hypo	Euthyroid	Euthyroid	Euthyroid	Euthyroid	Euthyroid	Euthyroid	Euthyroid	Sub hypo	6	Alive
Woman	58.4	Sub hypo	Euthyroid	Euthyroid	Euthyroid	Euthyroid	Sub hypo	Sub hypo	Sub hypo	Sub hypo	Sub hypo	Euthyroid	2.3	Alive
Woman	58.4	Sub hypo	Sub hypo	Sub hypo	Sub hypo	Sub hypo	Euthyroid	Euthyroid	Euthyroid	Euthyroid	Euthyroid	Euthyroid	13.6	Alive
Woman	58.9	Sub hypo	Sub hypo	Sub hypo	Sub hypo	Sub hypo	Euthyroid	Sub tox	Euthyroid	Euthyroid	Euthyroid	No TFT	11.6	Alive
Woman	59.1	Sub hypo	No TFT	Euthyroid	Euthyroid	Euthyroid	Sub hypo	Sub hypo	Sub hypo	Sub hypo	Sub hypo	Euthyroid	3	Alive
Woman	59.4	Sub hypo	Euthyroid	Euthyroid	No TFT	Euthyroid	Euthyroid	Euthyroid	Euthyroid	Euthyroid	Sub tox	Sub tox	1.9	Alive
Woman	59.5	Sub hypo	No TFT	Sub hypo	Euthyroid	Euthyroid	Euthyroid	Euthyroid	Sub hypo	Euthyroid	Euthyroid	Euthyroid	5.9	Alive
Woman	59.6	Sub hypo	No TFT	Sub hypo	No TFT	No TFT	Sub hypo	Sub hypo	Sub hypo	Sub hypo	No TFT	Sub hypo	Never	Alive
Woman	59.6	Sub hypo	Sub hypo	Sub hypo	Sub hypo	Sub hypo	No TFT	Sub hypo	Sub hypo	Sub hypo	Sub hypo	No TFT	Never	Alive
Woman	59.7	No TFT	Sub hypo	No TFT	Euthyroid	Euthyroid	Sub hypo	Sub tox	Euthyroid	Sub hypo	No TFT	No TFT	6.5	Alive
Woman	59.7	Sub hypo	Sub hypo	Sub hypo	Sub hypo	Sub hypo	Sub hypo	Euthyroid	Euthyroid	Euthyroid	Euthyroid	Euthyroid	25.5	Alive
Woman	59.8	Sub hypo	Euthyroid	Sub hypo	Sub hypo	Sub hypo	Euthyroid	Euthyroid	Euthyroid	Euthyroid	Euthyroid	Euthyroid	2	Alive
Woman	59.9	Sub hypo	Euthyroid	Euthyroid	Euthyroid	Euthyroid	Euthyroid	Sub hypo	Sub hypo	Sub hypo	Euthyroid	Overt tox	2.2	Alive
Woman	59.9	Sub hypo	Sub hypo	Euthyroid	Euthyroid	Euthyroid	Sub tox	Euthyroid	Euthyroid	Sub hypo	Euthyroid	Sub hypo	4.1	Alive
Woman	60.2	Sub hypo	No TFT	Sub hypo	Euthyroid	Euthyroid	No TFT	Euthyroid	No TFT	Sub hypo	Sub hypo	No TFT	6	Alive
Woman	60.3	Sub hypo	Sub hypo	Sub hypo	Sub hypo	Sub hypo	Sub hypo	Euthyroid	Euthyroid	Sub hypo	Sub hypo	Euthyroid	24.4	Alive
Woman	60.9	Sub hypo	No TFT	Sub hypo	Euthyroid	Euthyroid	Euthyroid	Euthyroid	Euthyroid	Euthyroid	Euthyroid	No TFT	6.6	Alive
Woman	60.9	No TFT	No TFT	No TFT	No TFT	No TFT	No TFT	No TFT	No TFT	No TFT	No TFT	No TFT	Never	Dead 1998
Woman	61.2	Sub hypo	Sub hypo	Euthyroid	Sub hypo	Euthyroid	Euthyroid	Euthyroid	No TFT	No TFT	Euthyroid	No TFT	2.7	Alive
Woman	61.2	Sub hypo	No TFT	No TFT	Sub hypo	No TFT	Sub hypo	Sub hypo	Sub hypo	Sub hypo	Sub hypo	Euthyroid	122.1	Alive
Woman	61.3	Sub hypo	Sub hypo	Sub hypo	Euthyroid	Euthyroid	Euthyroid	Euthyroid	Euthyroid	No TFT	Euthyroid	Euthyroid	6.2	Alive
Woman	61.6	Sub hypo	No TFT	Sub hypo	Sub hypo	No TFT	Sub hypo	Sub hypo	Sub hypo	Sub hypo	Euthyroid	Euthyroid	59	Alive
Woman	61.7	Sub hypo	Sub hypo	Sub hypo	Sub hypo	Sub hypo	Sub hypo	Euthyroid	Euthyroid	Euthyroid	Euthyroid	Euthyroid	23.4	Alive
Woman	61.8	Sub hypo	Sub hypo	Euthyroid	Sub hypo	Euthyroid	Sub tox	Euthyroid	Euthyroid	Euthyroid	Euthyroid	No TFT	3.4	Alive
Woman	62.3	Euthyroid	No TFT	Euthyroid	Euthyroid	Euthyroid	No TFT	No TFT	Euthyroid	No TFT	Euthyroid	Euthyroid	1.4	Alive
Woman	62.7	Sub hypo	Euthyroid	No TFT	Sub hypo	Euthyroid	Euthyroid	Sub hypo	No TFT	No TFT	No TFT	No TFT	2	Survival unknown
Woman	63.2	Sub hypo	No TFT	Sub hypo	Euthyroid	No TFT	Euthyroid	Euthyroid	Sub hypo	Sub hypo	Euthyroid	Euthyroid	5.3	Alive
Woman	63.2	Sub hypo	Euthyroid	Sub hypo	No TFT	Euthyroid	Euthyroid	Euthyroid	Euthyroid	Sub hypo	Euthyroid	No TFT	2.3	Alive
Woman	63.5	No TFT	No TFT	No TFT	No TFT	No TFT	Sub hypo	Sub hypo	Sub hypo	Euthyroid	Euthyroid	No TFT	46.7	Alive
Woman	63.6	Sub hypo	Sub hypo	Euthyroid	Euthyroid	Euthyroid	Euthyroid	Euthyroid	Euthyroid	Euthyroid	Euthyroid	Euthyroid	3.6	Alive
Woman	63.8	Sub hypo	No TFT	Sub hypo	No TFT	No TFT	No TFT	Euthyroid	Euthyroid	Euthyroid	Euthyroid	No TFT	18.4	Alive
Woman	64.2	Sub hypo	Sub hypo	Sub hypo	Sub hypo	Sub hypo	Euthyroid	Sub hypo	Euthyroid	Sub hypo	Sub hypo	Euthyroid	12.6	Alive
Woman	64.6	Sub hypo	Sub hypo	Sub hypo	No TFT	Sub hypo	Sub hypo	Sub tox	Sub tox	Euthyroid	Euthyroid	Sub tox	47.9	Alive
Woman	65.1	No TFT	No TFT	No TFT	No TFT	No TFT	No TFT	No TFT	No TFT	No TFT	No TFT	No TFT	Never	Dead 1997
Woman	65.5	Sub hypo	Sub hypo	Sub hypo	Sub hypo	Sub hypo	Euthyroid	Sub hypo	Euthyroid	Euthyroid	Euthyroid	Euthyroid	12.6	Alive
Woman	65.5	Euthyroid	No TFT	No TFT	No TFT	No TFT	No TFT	No TFT	No TFT	No TFT	No TFT	No TFT	0.9	Dead 1998
Woman	66.1	Sub hypo	Sub hypo	Sub hypo	Euthyroid	Sub hypo	Sub hypo	Sub hypo	No TFT	No TFT	No TFT	No TFT	6.3	Survival unknown
Woman	66.7	No TFT	No TFT	No TFT	No TFT	No TFT	No TFT	No TFT	No TFT	No TFT	No TFT	No TFT	Never	Dead 1998
Woman	66.9	No TFT	No TFT	No TFT	No TFT	Sub hypo	Euthyroid	Sub hypo	Sub hypo	Sub hypo	Sub hypo	Euthyroid	12.1	Alive
Woman	67.7	No TFT	No TFT	Sub tox	No TFT	No TFT	No TFT	No TFT	Sub hypo	Euthyroid	Sub hypo	No TFT	47.5	Alive
Woman	67.9	Sub hypo	Sub hypo	Sub hypo	Sub hypo	Sub hypo	Sub hypo	Euthyroid	Euthyroid	Euthyroid	Euthyroid	Euthyroid	23	Alive
Woman	67.9	Sub hypo	Sub hypo	Euthyroid	Euthyroid	No TFT	Euthyroid	No TFT	Euthyroid	Euthyroid	Sub hypo	No TFT	2.9	Alive
Woman	68	Sub hypo	Sub hypo	Euthyroid	Euthyroid	Euthyroid	Euthyroid	Euthyroid	Euthyroid	Euthyroid	Euthyroid	Sub hypo	3.3	Alive
Woman	68.4	Sub hypo	Euthyroid	Euthyroid	Euthyroid	No TFT	Euthyroid	No TFT	Euthyroid	Euthyroid	Euthyroid	Sub hypo	2.8	Alive
Woman	68.5	Sub hypo	No TFT	Sub hypo	Overt tox	No TFT	No TFT	No TFT	No TFT	No TFT	No TFT	No TFT	Never	Dead 1997
Woman	69	No TFT	No TFT	No TFT	No TFT	No TFT	No TFT	No TFT	No TFT	No TFT	No TFT	No TFT	Never	Dead 2000
Woman	69.6	Sub hypo	No TFT	No TFT	Sub hypo	Euthyroid	No TFT	No TFT	Sub hypo	Sub tox	Sub tox	Sub hypo	8.2	Alive
Woman	69.8	Sub hypo	Sub hypo	Sub hypo	Euthyroid	Euthyroid	Euthyroid	Sub hypo	Euthyroid	Sub hypo	Euthyroid	Euthyroid	5.6	Alive
Woman	69.8	No TFT	Sub hypo	Sub hypo	Sub hypo	Sub hypo	Sub hypo	Euthyroid	Sub hypo	Euthyroid	Euthyroid	Sub hypo	24.2	Alive
Woman	70	Sub hypo	No TFT	Sub hypo	No TFT	Euthyroid	Euthyroid	Euthyroid	Euthyroid	Euthyroid	Euthyroid	Euthyroid	8.4	Alive
Woman	70	Sub hypo	Euthyroid	Sub tox	Euthyroid	Sub tox	Sub tox	Overt tox	No TFT	Sub tox	Sub tox	Euthyroid	2.4	Alive
Woman	70.7	Sub hypo	No TFT	Sub hypo	Sub hypo	Sub hypo	Euthyroid	Euthyroid	Euthyroid	Sub hypo	Euthyroid	No TFT	13.2	Alive
Woman	71.1	No TFT	Sub hypo	Sub hypo	No TFT	Sub hypo	Sub hypo	Euthyroid	Euthyroid	Euthyroid	Euthyroid	No TFT	23.8	Alive
Woman	71.2	Sub hypo	Sub hypo	No TFT	Sub hypo	Sub hypo	Euthyroid	Euthyroid	Sub hypo	Sub hypo	Sub hypo	Sub hypo	15.2	Alive
Woman	71.3	No TFT	No TFT	Euthyroid	No TFT	No TFT	No TFT	No TFT	No TFT	No TFT	No TFT	Euthyroid	4.3	Alive
Woman	71.7	Euthyroid	No TFT	No TFT	Sub hypo	No TFT	Sub hypo	Sub hypo	Euthyroid	Euthyroid	Sub hypo	Sub hypo	1.4	Alive
Woman	72	Sub hypo	Sub hypo	Sub hypo	Euthyroid	Sub tox	Sub hypo	Sub tox	No TFT	No TFT	No TFT	No TFT	6.9	Survival unknown
Woman	72	No TFT	No TFT	No TFT	No TFT	No TFT	No TFT	No TFT	No TFT	No TFT	No TFT	No TFT	Never	Dead 1997
Woman	72.2	Sub hypo	Sub hypo	No TFT	Sub hypo	No TFT	Sub hypo	Euthyroid	Sub hypo	No TFT	No TFT	No TFT	25	Survival unknown
Woman	72.2	Sub hypo	Sub hypo	No TFT	Sub hypo	No TFT	Sub hypo	No TFT	No TFT	No TFT	No TFT	Sub hypo	Never	Alive
Woman	72.3	Sub hypo	No TFT	No TFT	Euthyroid	Overt tox	Euthyroid	Euthyroid	Euthyroid	Sub tox	Overt tox	No TFT	5.9	Alive
Woman	72.7	Sub hypo	Sub hypo	Sub hypo	Euthyroid	Sub hypo	Euthyroid	No TFT	No TFT	No TFT	No TFT	No TFT	6.1	Dead 2000
Woman	72.8	No TFT	Sub hypo	Euthyroid	Euthyroid	Euthyroid	Euthyroid	Euthyroid	Sub hypo	No TFT	No TFT	No TFT	3.2	Survival unknown
Woman	73.1	Sub hypo	Sub hypo	Sub hypo	Sub hypo	Sub hypo	Sub hypo	Sub hypo	Sub hypo	Sub hypo	Euthyroid	No TFT	57.9	Alive
Woman	73.4	No TFT	Sub hypo	No TFT	Sub hypo	Sub hypo	Sub hypo	Sub hypo	Sub hypo	No TFT	Sub hypo	No TFT	Never	Alive
Woman	73.5	Sub hypo	Euthyroid	Sub hypo	Euthyroid	Euthyroid	Euthyroid	Euthyroid	Euthyroid	Euthyroid	Euthyroid	Sub hypo	2.2	Alive
Woman	73.6	Sub hypo	Euthyroid	No TFT	Euthyroid	Euthyroid	Euthyroid	Euthyroid	No TFT	Euthyroid	Euthyroid	No TFT	2.2	Alive
Woman	73.7	Sub hypo	No TFT	Sub hypo	Euthyroid	Sub tox	Sub tox	Sub tox	Sub tox	Euthyroid	Euthyroid	Sub tox	6.6	Alive
Woman	73.8	Euthyroid	Sub hypo	No TFT	Sub hypo	Sub hypo	Euthyroid	Sub hypo	Sub hypo	Sub hypo	Sub hypo	Euthyroid	1.1	Alive
Woman	73.8	Sub hypo	No TFT	Euthyroid	No TFT	Euthyroid	Euthyroid	No TFT	No TFT	Euthyroid	Sub tox	Sub tox	3.3	Alive
Woman	74.2	No TFT	Sub hypo	Sub hypo	Sub hypo	Sub hypo	Sub hypo	Sub hypo	Euthyroid	Euthyroid	Sub hypo	Euthyroid	36	Alive
Woman	74.2	No TFT	No TFT	Overt tox	Sub hypo	Sub hypo	Sub hypo	Euthyroid	No TFT	No TFT	No TFT	Euthyroid	26	Alive
Woman	74.5	Sub hypo	No TFT	Sub hypo	No TFT	No TFT	Sub hypo	No TFT	No TFT	No TFT	No TFT	No TFT	Never	Survival unknown
Woman	74.8	Sub hypo	No TFT	Sub hypo	Euthyroid	Euthyroid	No TFT	No TFT	No TFT	No TFT	No TFT	No TFT	5.3	Dead 1998
Woman	75	Sub hypo	Sub hypo	No TFT	No TFT	No TFT	No TFT	No TFT	No TFT	No TFT	No TFT	No TFT	Never	Dead 1999
Woman	75.2	Sub hypo	No TFT	Sub hypo	Sub hypo	Sub hypo	Sub hypo	Sub hypo	Euthyroid	Euthyroid	Euthyroid	Sub hypo	36.9	Alive
Woman	75.4	No TFT	Sub hypo	Sub hypo	Euthyroid	No TFT	No TFT	Overt tox	Euthyroid	No TFT	Euthyroid	No TFT	7	Alive
Woman	75.9	Sub hypo	No TFT	No TFT	No TFT	No TFT	No TFT	No TFT	No TFT	No TFT	No TFT	No TFT	Never	Dead 1999
Woman	76.1	Sub hypo	Sub hypo	Euthyroid	Sub hypo	Sub hypo	Sub hypo	Sub hypo	Sub hypo	Sub hypo	Euthyroid	No TFT	2.7	Alive
Woman	76.2	Sub hypo	Sub hypo	Sub hypo	Sub hypo	Sub hypo	Sub hypo	Euthyroid	Euthyroid	Euthyroid	Euthyroid	No TFT	24.6	Alive
Woman	76.3	No TFT	No TFT	No TFT	No TFT	No TFT	No TFT	No TFT	No TFT	No TFT	No TFT	No TFT	Never	Dead 1999
Woman	76.7	Sub hypo	Sub hypo	No TFT	No TFT	No TFT	No TFT	Sub hypo	Sub hypo	Euthyroid	No TFT	No TFT	42.7	Survival unknown
Woman	76.7	Sub hypo	Sub hypo	Sub hypo	Sub hypo	Sub hypo	Euthyroid	Sub hypo	Sub hypo	Sub hypo	Sub hypo	Euthyroid	12.4	Alive
Woman	76.7	Sub hypo	Overt tox	Sub tox	Overt tox	Euthyroid	Euthyroid	Euthyroid	Sub tox	Euthyroid	Sub tox	Euthyroid	8.3	Alive
Woman	77.1	Sub hypo	Sub hypo	Sub hypo	Sub hypo	Euthyroid	Euthyroid	Euthyroid	Euthyroid	Sub hypo	Sub hypo	Euthyroid	10.2	Alive
Woman	77.1	Sub hypo	Sub hypo	No TFT	No TFT	Sub hypo	No TFT	No TFT	No TFT	No TFT	No TFT	No TFT	Never	Survival unknown
Woman	77.2	Sub hypo	Sub hypo	Sub hypo	Sub hypo	Sub hypo	Sub hypo	Euthyroid	Euthyroid	Euthyroid	Sub tox	No TFT	24	Alive
Woman	77.3	Sub hypo	Sub hypo	Euthyroid	Euthyroid	Sub tox	Sub tox	Euthyroid	Euthyroid	Euthyroid	Euthyroid	Overt tox	4.4	Alive
Woman	77.5	Sub hypo	No TFT	No TFT	No TFT	No TFT	Euthyroid	Sub hypo	Euthyroid	No TFT	No TFT	No TFT	12.8	Survival unknown
Woman	77.6	Sub hypo	Sub hypo	Sub hypo	Euthyroid	Euthyroid	Euthyroid	Sub tox	Euthyroid	Euthyroid	Euthyroid	Sub hypo	6.8	Alive
Woman	77.8	Sub hypo	Sub hypo	Euthyroid	Euthyroid	Euthyroid	Euthyroid	Euthyroid	Sub hypo	Euthyroid	Sub hypo	No TFT	3	Alive
Woman	78.2	No TFT	No TFT	No TFT	No TFT	No TFT	No TFT	No TFT	No TFT	No TFT	No TFT	No TFT	Never	Dead 1998
Woman	78.2	Sub hypo	Sub hypo	Sub hypo	Sub hypo	Sub hypo	Sub hypo	Sub hypo	Euthyroid	Sub hypo	Euthyroid	Euthyroid	37.8	Alive
Woman	78.5	Sub hypo	Sub hypo	Sub hypo	Sub hypo	Sub hypo	Euthyroid	Euthyroid	Euthyroid	Sub hypo	Euthyroid	No TFT	12.2	Alive
Woman	78.6	Sub hypo	No TFT	Sub hypo	No TFT	No TFT	Sub hypo	Sub hypo	Euthyroid	No TFT	No TFT	No TFT	36	Survival unknown
Woman	78.6	Sub hypo	No TFT	Sub hypo	Euthyroid	Euthyroid	Euthyroid	Sub hypo	Sub hypo	Sub hypo	No TFT	No TFT	4.7	Survival unknown
Woman	78.7	Euthyroid	No TFT	No TFT	Sub tox	Sub tox	No TFT	Euthyroid	No TFT	No TFT	Euthyroid	No TFT	1.2	Alive
Woman	78.7	Sub hypo	Sub hypo	Sub hypo	Sub hypo	Sub hypo	Euthyroid	Euthyroid	Sub hypo	Euthyroid	Euthyroid	Sub hypo	11.9	Alive
Woman	78.9	No TFT	Sub hypo	Sub hypo	Sub hypo	Euthyroid	Euthyroid	Euthyroid	Euthyroid	Euthyroid	Euthyroid	Euthyroid	9.7	Alive
Woman	79	Sub hypo	Sub hypo	Sub hypo	Sub hypo	No TFT	Sub hypo	Sub hypo	Sub hypo	Sub hypo	Sub hypo	No TFT	Never	Alive
Woman	79	No TFT	No TFT	No TFT	No TFT	No TFT	No TFT	No TFT	No TFT	No TFT	No TFT	No TFT	Never	Dead 1998
Woman	79	Sub hypo	No TFT	Euthyroid	No TFT	No TFT	Euthyroid	Sub tox	No TFT	Sub tox	Overt tox	No TFT	3	Alive
Woman	79.4	Sub hypo	No TFT	Sub hypo	Sub hypo	Sub hypo	Sub hypo	No TFT	No TFT	Euthyroid	No TFT	No TFT	55.8	Alive
Woman	79.5	Sub hypo	No TFT	No TFT	No TFT	No TFT	No TFT	No TFT	No TFT	No TFT	No TFT	No TFT	Never	Dead 1999
Woman	79.5	Sub hypo	Sub hypo	Sub hypo	Euthyroid	No TFT	Euthyroid	No TFT	No TFT	No TFT	No TFT	No TFT	6.9	Survival unknown
Woman	79.7	No TFT	No TFT	No TFT	No TFT	No TFT	Sub hypo	Sub hypo	Euthyroid	Euthyroid	Euthyroid	No TFT	35.1	Alive
Woman	80.4	Euthyroid	Euthyroid	Sub tox	Sub hypo	Sub hypo	Euthyroid	No TFT	No TFT	No TFT	No TFT	No TFT	1.2	Survival unknown
Woman	80.4	No TFT	Sub hypo	No TFT	No TFT	No TFT	Sub hypo	Sub hypo	Sub hypo	No TFT	No TFT	No TFT	Never	Survival unknown
Woman	80.7	Sub hypo	Sub hypo	Sub hypo	Sub hypo	Sub hypo	Sub hypo	Euthyroid	Sub hypo	Euthyroid	Euthyroid	No TFT	24.2	Alive
Woman	80.8	Sub hypo	Sub hypo	Sub hypo	Euthyroid	Euthyroid	Euthyroid	Euthyroid	Euthyroid	Euthyroid	No TFT	No TFT	6.2	Survival unknown
Woman	80.8	Sub hypo	Sub hypo	Sub hypo	No TFT	No TFT	No TFT	No TFT	Sub hypo	Euthyroid	Euthyroid	No TFT	43.9	Alive
Woman	80.9	No TFT	No TFT	No TFT	No TFT	No TFT	No TFT	No TFT	No TFT	No TFT	No TFT	No TFT	Never	Dead 1997
Woman	80.9	Sub hypo	Sub hypo	Sub hypo	Sub hypo	Euthyroid	Sub hypo	Euthyroid	Euthyroid	Sub hypo	Euthyroid	Sub hypo	9.8	Alive
Woman	81	Sub hypo	Sub hypo	Sub hypo	Sub hypo	Euthyroid	Euthyroid	Euthyroid	Euthyroid	Euthyroid	Euthyroid	No TFT	9.8	Alive
Woman	81.3	Sub hypo	No TFT	Sub hypo	Sub hypo	No TFT	No TFT	No TFT	No TFT	No TFT	No TFT	No TFT	Never	Survival unknown
Woman	81.7	Sub hypo	No TFT	Sub hypo	Sub hypo	Sub hypo	Euthyroid	No TFT	No TFT	No TFT	No TFT	No TFT	12.4	Survival unknown
Woman	82	No TFT	No TFT	No TFT	No TFT	No TFT	No TFT	Sub tox	No TFT	Euthyroid	Euthyroid	No TFT	50.9	Alive
Woman	82.2	Sub hypo	Sub hypo	Sub hypo	Sub hypo	Euthyroid	Euthyroid	Euthyroid	Euthyroid	Euthyroid	Euthyroid	No TFT	8.9	Alive
Woman	82.3	Sub hypo	No TFT	Sub hypo	Euthyroid	Sub hypo	Sub hypo	Overt tox	Euthyroid	Sub hypo	No TFT	No TFT	6.4	Survival unknown
Woman	82.4	Sub hypo	No TFT	Sub hypo	Sub hypo	Sub hypo	Sub hypo	Sub hypo	Sub hypo	Sub hypo	Sub hypo	No TFT	Never	Alive
Woman	82.6	Sub hypo	No TFT	Sub hypo	Sub hypo	Sub hypo	Sub hypo	Euthyroid	Sub hypo	Euthyroid	Euthyroid	No TFT	21.5	Alive
Woman	82.8	Euthyroid	No TFT	No TFT	No TFT	No TFT	No TFT	No TFT	No TFT	No TFT	No TFT	No TFT	1	Survival unknown
Woman	84	Sub hypo	Sub hypo	No TFT	Sub hypo	Euthyroid	Euthyroid	Sub hypo	Sub hypo	Sub hypo	Euthyroid	Euthyroid	9.7	Alive
Woman	84.2	Sub hypo	Sub tox	No TFT	No TFT	No TFT	Sub tox	No TFT	Euthyroid	Euthyroid	Sub tox	Sub tox	38.5	Alive
Woman	84.3	No TFT	Sub hypo	Sub hypo	Euthyroid	Euthyroid	Euthyroid	Euthyroid	Euthyroid	Euthyroid	Sub hypo	No TFT	6.2	Alive
Woman	84.4	Sub hypo	Sub hypo	Sub hypo	Overt tox	Euthyroid	Euthyroid	Sub tox	Sub tox	Euthyroid	Euthyroid	Euthyroid	8.4	Alive
Woman	84.4	Euthyroid	Sub hypo	No TFT	Euthyroid	No TFT	Sub tox	Sub tox	Overt tox	Sub hypo	Euthyroid	Euthyroid	1.2	Alive
Woman	84.8	Sub hypo	Euthyroid	Euthyroid	Euthyroid	Euthyroid	Sub hypo	Euthyroid	No TFT	No TFT	No TFT	No TFT	1.8	Survival unknown
Woman	85.6	Sub hypo	Sub hypo	Sub hypo	Sub hypo	Sub hypo	Euthyroid	Sub hypo	No TFT	No TFT	No TFT	No TFT	13.5	Survival unknown
Woman	86.7	Sub hypo	No TFT	Sub hypo	Euthyroid	No TFT	Euthyroid	Euthyroid	No TFT	No TFT	No TFT	No TFT	5	Survival unknown
Woman	86.7	Sub hypo	No TFT	No TFT	No TFT	No TFT	No TFT	No TFT	No TFT	No TFT	No TFT	No TFT	Never	Dead 2000
Woman	87	No TFT	Euthyroid	No TFT	Euthyroid	Sub hypo	Euthyroid	Euthyroid	Euthyroid	No TFT	No TFT	No TFT	2.1	Survival unknown
Woman	87.6	Sub hypo	No TFT	No TFT	No TFT	No TFT	No TFT	No TFT	No TFT	No TFT	No TFT	No TFT	Never	Dead 1999
Woman	87.8	Sub hypo	Sub hypo	Sub hypo	Sub hypo	No TFT	Euthyroid	Sub hypo	No TFT	No TFT	No TFT	No TFT	14.5	Survival unknown
Woman	88.4	Sub hypo	No TFT	No TFT	No TFT	No TFT	No TFT	No TFT	No TFT	No TFT	No TFT	No TFT	Never	Survival unknown
Woman	88.8	Sub hypo	No TFT	No TFT	No TFT	Sub hypo	Euthyroid	Euthyroid	No TFT	No TFT	No TFT	No TFT	12.9	Survival unknown
Woman	88.8	Sub hypo	No TFT	Euthyroid	Euthyroid	No TFT	Euthyroid	No TFT	No TFT	No TFT	No TFT	No TFT	2.8	Survival unknown
Woman	89.4	Sub hypo	Euthyroid	No TFT	Sub hypo	Sub hypo	Sub hypo	Sub hypo	Sub hypo	Euthyroid	Sub hypo	No TFT	2.1	Alive
Woman	89.4	No TFT	Sub hypo	Sub hypo	Euthyroid	Euthyroid	Sub tox	Sub tox	Sub tox	Sub tox	Sub tox	No TFT	6.9	Alive
Woman	89.6	Sub hypo	Sub hypo	Sub hypo	No TFT	No TFT	No TFT	No TFT	No TFT	No TFT	No TFT	No TFT	Never	Dead 1998
Woman	90.9	No TFT	Sub hypo	Sub hypo	Sub hypo	Sub hypo	Sub hypo	Euthyroid	Euthyroid	Euthyroid	Euthyroid	No TFT	25.7	Alive
Woman	91.2	No TFT	No TFT	No TFT	No TFT	No TFT	No TFT	No TFT	No TFT	No TFT	No TFT	No TFT	Never	Dead 1999
Woman	91.6	No TFT	Euthyroid	No TFT	No TFT	No TFT	Sub hypo	Euthyroid	Euthyroid	No TFT	No TFT	No TFT	2.1	Survival unknown
Woman	91.7	No TFT	Euthyroid	Sub tox	Euthyroid	No TFT	No TFT	Euthyroid	Euthyroid	No TFT	No TFT	No TFT	2.1	Survival unknown
Woman	94.4	No TFT	No TFT	No TFT	Sub hypo	No TFT	No TFT	No TFT	No TFT	No TFT	No TFT	No TFT	Never	Dead 1999
Woman	94.7	Sub hypo	Sub hypo	Sub hypo	Sub hypo	Sub hypo	Sub hypo	Euthyroid	No TFT	No TFT	No TFT	No TFT	20.5	Survival unknown
Man	0	No TFT	No TFT	No TFT	Overt tox	Euthyroid	Euthyroid	Euthyroid	Euthyroid	Sub hypo	Euthyroid	Euthyroid	8.6	Alive
Man	0	No TFT	No TFT	No TFT	No TFT	No TFT	No TFT	No TFT	No TFT	No TFT	No TFT	No TFT	Never	No follow-up
Man	0	No TFT	No TFT	Sub hypo	No TFT	Sub hypo	Overt tox	Euthyroid	Euthyroid	Euthyroid	Sub hypo	Euthyroid	22.7	Alive
Man	0	No TFT	No TFT	No TFT	No TFT	No TFT	No TFT	No TFT	No TFT	No TFT	No TFT	No TFT	Never	No follow-up
Man	24	No TFT	Sub hypo	Sub hypo	Sub hypo	Sub hypo	Sub hypo	Euthyroid	Euthyroid	Sub tox	Sub tox	Euthyroid	23.6	Alive
Man	31.8	No TFT	Sub hypo	Overt tox	Sub hypo	Overt tox	Overt tox	Overt tox	Overt tox	Euthyroid	Overt tox	Euthyroid	49.6	Alive
Man	32.3	Sub hypo	Sub hypo	Sub hypo	Sub hypo	Overt tox	Sub tox	Sub tox	Sub tox	Sub tox	No TFT	No TFT	Never	Alive
Man	34	Sub hypo	Sub hypo	Euthyroid	Euthyroid	No TFT	No TFT	Sub tox	Euthyroid	Sub tox	Euthyroid	Sub tox	3.5	Alive
Man	34.9	Sub hypo	Sub hypo	Sub hypo	Sub hypo	Sub hypo	Sub hypo	Euthyroid	Euthyroid	Euthyroid	Sub hypo	Sub hypo	24.7	Alive
Man	40	Sub hypo	No TFT	Sub hypo	Euthyroid	No TFT	No TFT	No TFT	No TFT	Euthyroid	Euthyroid	No TFT	6.7	Alive
Man	42.7	No TFT	Sub hypo	No TFT	Sub hypo	Sub hypo	Sub hypo	Sub hypo	Sub hypo	Sub hypo	Euthyroid	Euthyroid	61.5	Alive
Man	44.1	Sub hypo	Sub hypo	Sub hypo	Sub hypo	Euthyroid	Euthyroid	Euthyroid	Euthyroid	Euthyroid	Euthyroid	No TFT	8.9	Alive
Man	45.7	No TFT	Sub hypo	Euthyroid	Sub hypo	Euthyroid	Euthyroid	Euthyroid	Euthyroid	Euthyroid	Euthyroid	Euthyroid	2.7	Alive
Man	46.3	Sub hypo	No TFT	Sub hypo	Euthyroid	Euthyroid	Euthyroid	Euthyroid	No TFT	No TFT	Euthyroid	Euthyroid	4.9	Alive
Man	48	Sub hypo	Sub hypo	Sub hypo	Sub hypo	No TFT	No TFT	Sub hypo	Euthyroid	Sub hypo	No TFT	No TFT	30.9	Alive
Man	48.3	No TFT	No TFT	No TFT	No TFT	Sub hypo	Sub hypo	Sub hypo	Euthyroid	Sub hypo	Sub hypo	Sub hypo	35.5	Alive
Man	49.6	Sub hypo	Sub hypo	No TFT	Sub hypo	Sub hypo	Sub hypo	Euthyroid	Euthyroid	Euthyroid	Euthyroid	Sub tox	24.7	Alive
Man	49.7	Sub hypo	Sub hypo	Euthyroid	Euthyroid	Euthyroid	Euthyroid	Euthyroid	Euthyroid	Euthyroid	Euthyroid	Euthyroid	2.9	Alive
Man	50.6	Sub hypo	Sub hypo	Sub hypo	Euthyroid	Euthyroid	No TFT	Euthyroid	Euthyroid	Euthyroid	Euthyroid	Euthyroid	6.1	Alive
Man	50.7	No TFT	Sub hypo	Sub hypo	No TFT	No TFT	No TFT	No TFT	No TFT	Sub hypo	No TFT	No TFT	Never	Survival unknown
Man	52.5	Sub hypo	Sub hypo	Sub hypo	Sub hypo	Euthyroid	Overt tox	Euthyroid	Euthyroid	Sub hypo	Sub hypo	No TFT	9.9	Alive
Man	55.3	No TFT	No TFT	No TFT	Sub hypo	Euthyroid	Euthyroid	Euthyroid	No TFT	No TFT	No TFT	No TFT	9.6	Survival unknown
Man	55.3	Sub hypo	Sub hypo	Sub hypo	Sub hypo	Euthyroid	Euthyroid	Sub tox	Sub tox	No TFT	Sub tox	Euthyroid	9.1	Alive
Man	55.6	Sub hypo	No TFT	Sub hypo	Sub hypo	Sub hypo	Sub hypo	Euthyroid	Overt tox	Euthyroid	Euthyroid	Euthyroid	23.8	Alive
Man	56	Sub hypo	No TFT	No TFT	No TFT	Sub hypo	Sub hypo	Euthyroid	Euthyroid	Euthyroid	Euthyroid	Euthyroid	26.2	Alive
Man	57.5	Sub hypo	No TFT	Sub hypo	Sub hypo	Sub hypo	Sub hypo	Sub hypo	Sub hypo	No TFT	Sub hypo	Sub hypo	Never	Alive
Man	59.1	Sub hypo	Sub hypo	Euthyroid	Sub hypo	Euthyroid	Sub hypo	Euthyroid	Euthyroid	Euthyroid	Sub hypo	No TFT	3.6	Alive
Man	60.3	Sub hypo	Sub hypo	Sub hypo	Euthyroid	Euthyroid	Euthyroid	No TFT	No TFT	No TFT	No TFT	No TFT	5.8	Survival unknown
Man	61.8	Sub hypo	Sub hypo	Sub hypo	Sub hypo	No TFT	No TFT	No TFT	No TFT	No TFT	No TFT	No TFT	Never	Dead 1999
Man	62.4	Sub hypo	Sub hypo	Sub hypo	Sub hypo	Sub hypo	Sub hypo	Sub hypo	Euthyroid	Sub tox	Sub tox	No TFT	37.8	Alive
Man	62.4	No TFT	Sub hypo	Sub hypo	Sub hypo	Sub hypo	Sub hypo	Euthyroid	Euthyroid	Sub tox	Sub tox	Euthyroid	26.8	Alive
Man	62.5	Sub hypo	No TFT	Sub hypo	Sub hypo	Sub hypo	Euthyroid	Sub hypo	Sub tox	Sub hypo	Euthyroid	No TFT	12.7	Alive
Man	63	Sub hypo	Sub hypo	Euthyroid	Euthyroid	Euthyroid	Euthyroid	Euthyroid	Euthyroid	Euthyroid	Euthyroid	Euthyroid	3.3	Alive
Man	63.9	Sub hypo	Sub hypo	Sub hypo	Euthyroid	Euthyroid	No TFT	Euthyroid	Euthyroid	Euthyroid	Euthyroid	No TFT	4.9	Alive
Man	64.4	Sub hypo	Sub hypo	Sub hypo	Sub hypo	Euthyroid	Euthyroid	Euthyroid	Euthyroid	Euthyroid	Euthyroid	Euthyroid	9.2	Alive
Man	64.9	Sub hypo	Sub hypo	Sub hypo	Sub hypo	Euthyroid	Overt tox	Overt tox	Sub hypo	Euthyroid	Euthyroid	Euthyroid	8.7	Alive
Man	66	Sub hypo	No TFT	No TFT	No TFT	No TFT	No TFT	Euthyroid	Euthyroid	Euthyroid	Euthyroid	Euthyroid	25.8	Alive
Man	66	Sub hypo	Sub hypo	No TFT	Sub hypo	Euthyroid	Sub hypo	Sub hypo	No TFT	No TFT	No TFT	No TFT	9.2	Survival unknown
Man	66.2	Sub hypo	Sub hypo	Sub hypo	Sub hypo	Sub hypo	Sub hypo	Euthyroid	No TFT	Sub hypo	Sub hypo	Euthyroid	27.7	Alive
Man	66.3	Euthyroid	No TFT	No TFT	No TFT	No TFT	No TFT	No TFT	No TFT	No TFT	No TFT	No TFT	0.8	Dead 1999
Man	66.3	No TFT	No TFT	No TFT	No TFT	No TFT	No TFT	No TFT	No TFT	No TFT	No TFT	No TFT	Never	Dead 2000
Man	66.5	Sub hypo	Sub hypo	Sub hypo	Euthyroid	Euthyroid	Euthyroid	Euthyroid	Euthyroid	Euthyroid	Euthyroid	Euthyroid	6	Alive
Man	66.5	Euthyroid	Euthyroid	No TFT	No TFT	Euthyroid	Euthyroid	Euthyroid	No TFT	No TFT	No TFT	No TFT	0.6	Survival unknown
Man	67.3	Sub hypo	Sub hypo	Sub hypo	No TFT	No TFT	No TFT	No TFT	No TFT	No TFT	No TFT	No TFT	Never	Dead 1997
Man	68.7	Sub hypo	No TFT	No TFT	Sub hypo	No TFT	Sub hypo	Euthyroid	Sub hypo	Sub hypo	Euthyroid	No TFT	30.3	Alive
Man	69.2	Sub hypo	Sub hypo	Sub hypo	No TFT	Euthyroid	Sub hypo	Euthyroid	Euthyroid	Euthyroid	Euthyroid	No TFT	9.5	Alive
Man	69.6	No TFT	No TFT	Sub hypo	Sub hypo	Euthyroid	Sub hypo	No TFT	No TFT	No TFT	No TFT	No TFT	9.2	Dead 2000
Man	70.1	No TFT	No TFT	Sub hypo	Sub hypo	No TFT	No TFT	No TFT	No TFT	No TFT	Sub hypo	Euthyroid	121.9	Alive
Man	70.3	Sub hypo	Sub hypo	Euthyroid	Euthyroid	Euthyroid	Euthyroid	Euthyroid	Euthyroid	Euthyroid	Euthyroid	Euthyroid	4.5	Alive
Man	71.7	Sub hypo	Sub hypo	Sub hypo	Sub hypo	Euthyroid	Sub hypo	Euthyroid	Euthyroid	Euthyroid	Euthyroid	No TFT	9	Alive
Man	73.5	Sub hypo	Sub hypo	Sub hypo	Euthyroid	Sub hypo	Euthyroid	No TFT	Euthyroid	No TFT	Euthyroid	No TFT	4.7	Alive
Man	73.5	Sub hypo	No TFT	No TFT	No TFT	No TFT	Sub hypo	No TFT	Sub hypo	No TFT	No TFT	No TFT	Never	Survival unknown
Man	74.5	No TFT	No TFT	Sub hypo	Sub tox	Euthyroid	Sub tox	Sub tox	Sub tox	Sub hypo	Sub tox	No TFT	8.5	Alive
Man	74.8	No TFT	No TFT	No TFT	No TFT	No TFT	No TFT	No TFT	No TFT	No TFT	No TFT	No TFT	Never	Dead 1998
Man	75	Sub hypo	Sub hypo	Euthyroid	No TFT	Sub hypo	Sub hypo	Sub hypo	Euthyroid	Sub hypo	Euthyroid	No TFT	3.6	Alive
Man	75.8	No TFT	Sub hypo	Sub hypo	Sub hypo	Sub hypo	Sub hypo	Sub hypo	Euthyroid	Sub hypo	Euthyroid	Euthyroid	38.3	Alive
Man	75.8	No TFT	No TFT	No TFT	No TFT	No TFT	No TFT	No TFT	No TFT	No TFT	No TFT	No TFT	Never	Dead 1998
Man	75.9	Sub hypo	No TFT	Sub hypo	No TFT	Sub hypo	Sub hypo	Sub hypo	Sub hypo	Euthyroid	No TFT	No TFT	46	Survival unknown
Man	76	No TFT	No TFT	No TFT	No TFT	No TFT	No TFT	No TFT	No TFT	No TFT	No TFT	No TFT	Never	Dead 1998
Man	76.6	No TFT	No TFT	No TFT	No TFT	No TFT	No TFT	No TFT	No TFT	No TFT	No TFT	No TFT	Never	Survival unknown
Man	77.8	Sub hypo	Sub hypo	No TFT	Sub hypo	Euthyroid	Euthyroid	Euthyroid	Euthyroid	No TFT	No TFT	No TFT	10.5	Survival unknown
Man	78.8	Sub hypo	Sub hypo	Euthyroid	Euthyroid	Euthyroid	Euthyroid	Euthyroid	Euthyroid	No TFT	Euthyroid	No TFT	3.3	Alive
Man	79.7	No TFT	No TFT	No TFT	No TFT	No TFT	Sub hypo	Sub hypo	No TFT	No TFT	No TFT	No TFT	Never	Survival unknown
Man	79.9	Euthyroid	Euthyroid	Euthyroid	No TFT	Euthyroid	No TFT	No TFT	No TFT	No TFT	No TFT	No TFT	1	Survival unknown
Man	79.9	No TFT	No TFT	No TFT	No TFT	No TFT	No TFT	No TFT	No TFT	No TFT	No TFT	No TFT	Never	Dead 1997
Man	80.1	Sub hypo	Sub hypo	Sub hypo	Euthyroid	Sub hypo	Euthyroid	Sub tox	Overt tox	No TFT	No TFT	No TFT	5.8	Survival unknown
Man	81.5	No TFT	No TFT	No TFT	Euthyroid	No TFT	Sub hypo	Sub tox	No TFT	No TFT	No TFT	No TFT	7.2	Survival unknown
Man	84.5	Sub hypo	No TFT	Sub hypo	No TFT	Sub hypo	Sub hypo	No TFT	Sub hypo	Sub hypo	Sub hypo	No TFT	Never	Alive
Man	85	No TFT	No TFT	No TFT	No TFT	No TFT	No TFT	No TFT	No TFT	No TFT	No TFT	No TFT	Never	Dead 1999
Man	85.3	Euthyroid	Euthyroid	Euthyroid	Euthyroid	Sub tox	Sub tox	Sub tox	Euthyroid	No TFT	Euthyroid	No TFT	0.8	Alive
Man	86.2	No TFT	Sub hypo	No TFT	No TFT	Euthyroid	No TFT	No TFT	No TFT	No TFT	No TFT	No TFT	9.1	Dead 1999
Man	89.4	No TFT	Sub hypo	Sub hypo	Sub hypo	Sub hypo	Sub hypo	Euthyroid	No TFT	No TFT	No TFT	No TFT	23.7	Survival unknown
Man	91.2	Sub hypo	No TFT	Sub hypo	Sub hypo	Euthyroid	Sub tox	Sub tox	Sub tox	Sub tox	Euthyroid	No TFT	9	Alive
Man	91.3	No TFT	No TFT	No TFT	No TFT	No TFT	No TFT	No TFT	No TFT	No TFT	No TFT	No TFT	Never	Dead 2000
